# Supplementary material for: Integrative Cell Type-Specific Multi-Omics Approaches Reveal Impaired Programs of Glial Cell Differentiation in Mouse Culture Models of DM1
Source: Front Cell Neurosci. 2021 May 5;15:662035. doi: 10.3389/fncel.2021.662035 (PMC8136287; doi:10.3389/fncel.2021.662035)
Supplement: Supplementary file 2 [file Data_Sheet_1.xlsx]

## Sheet: Astrocytes
Gene names	Protein	Unique ID	ON-OFF	p-value	Log2FC	Position	Amino acid	Sequence window
Macf1	Q9QXZ0	UID13779		0.0168819	3.0708	3085	S	LSSEIPRPERLNSQESDEEPQISDVPHISKG
Ag2	Q3UPL5	UID4670	+	2.39873e-05	3	217	S	KAKKSFLQSLECLRRSTQSLSLQREPLGQLQ
Ag2	Q3UPL5	UID15822	+	2.39873e-05	3	218	T	AKKSFLQSLECLRRSTQSLSLQREPLGQLQT
Aldoc	P05063	UID1505	+	2.39873e-05	3	36	S	LRIVTPGKGILAADESVGSMAKRLSQIGVEN
Cd44	P15379	UID1807	+	2.39873e-05	3	742	S	VEDRKPSELNGEASKSQEMVHLVNKEPSETP
Crtc3	Q91X84	UID11610	+	2.39873e-05	3	62	S	FQKLQQLRLTQYHGGSLPNVSQLRNSAPEFQ
Esyt2	Q3TZZ7	UID22296	+	2.39873e-05	3	662	S	PEASPLGHRDLGRSSSSLLASPSHIAAKEPT
Fcho2	Q3UQN2	UID4676	+	2.39873e-05	3	507	S	SNTSPPPTAPLARAESSSSISSSASLSAANT
Gja1	P23242	UID2039	+	2.39873e-05	3	365	S	GHELQPLAIVDQRPSSRASSRASSRPRPDDL
Hivep2	Q3UHF7	UID4492	+	2.39873e-05	3	764	S	DRLDPARPQLPSRSPSLGSEDLPLAADPDKM
Huwe1	Q7TMY8	UID7772	+	2.39873e-05	3	3818	S	TSVRREESPMDVDQPSPSAQDTQSIVISDGT
Iqce	Q6PCQ0	UID7250	+	2.39873e-05	3	322	S	ENQSLKEDLDRMLSNSPTISKIKGYGDWSKP
Irs2	P81122	UID3384	+	2.39873e-05	3	388	S	GTAGGRPMSVAGSPLSPGPVRAPLSRSHTLS
Lrrc75a	Q7TSF4	UID7958	+	2.39873e-05	3	322	S	GEEAREGTDQQDPIGSPVTPARGQESTECVI
Macf1	Q9QXZ0	UID31840	+	2.39873e-05	3	2077	S	CTEAKGERSVVGIECSPAESPERELFLKEQE
Macf1	Q9QXZ0	UID31841	+	2.39873e-05	3	2081	S	KGERSVVGIECSPAESPERELFLKEQEAIIE
Map1a	Q9QYR6	UID13915	+	2.39873e-05	3	1606	S	DGAVPEKTRALGLEESPEEEGKAREQEEKYW
Map1a	Q9QYR6	UID13943	+	2.39873e-05	3	1772	S	DKLTRSPFEIISPPASPPEMTGQRVPSAPGQ
Map3k11	Q80XI6	UID8406	+	2.39873e-05	3	508	S	ISMPLDFKHRITVQASPGLDRRRNVFEVGAG
Mapk14	P47811	UID33399	+	2.39873e-05	3	180	T	KILDFGLARHTDDEMTGYVATRWYRAPEIML
Mapk14	P47811	UID33400	+	2.39873e-05	3	185	T	GLARHTDDEMTGYVATRWYRAPEIMLNWMHY
Ndrg1	Q62433	UID6235	+	2.39873e-05	3	330	S	MPSASMTRLMRSRTASGSSVTSLEGTRSRSH
Pag1	Q3U1F9	UID17927	+	2.39873e-05	3	224	Y	ELQGAPMEGKADFAEYASVDRNKKCRHSANA
Pard3	Q99NH2	UID12216	+	2.39873e-05	3	692	S	QLIVARRISRCNELRSPGSPAAPELPIETEL
Pdlim2	Q8R1G6	UID11040	+	2.39873e-05	3	199	S	GHSSPSDSAVRVLLHSPGRPSSPRFSSLDLE
Ppp1r12a	Q9DBR7	UID12852	+	2.39873e-05	3	909	S	TSSSDRYDSLLGRSASYSYLEDRKPYSSRLE
Ppp6r1	Q7TSI3	UID7978	+	2.39873e-05	3	739	S	PVSKEADMSSIQIPSSPPAHGSPQLRSQDPT
Prkd1	Q62101	UID6054	+	2.39873e-05	3	245	S	LSPVSPGFEQKSPSESFIGREKRSNSQSYIG
Prune2	Q52KR3	UID5023	+	2.39873e-05	3	583	S	IQRQESSGDNSERNLSLTCFAGEEPSSPERL
Psd2	Q6P1I6	UID6996	+	2.39873e-05	3	473	S	NEKLEWAIDEDELRKSLSELVDDKFGTGTKK
Rab11fip2;Rab11fip1	Q9D620	UID787	+	2.39873e-05	3	150;158	S	EIEVDIQFMRNNMTASMFDLSMKDKSRNPFG;EIKVNIQFMRNNMTASMFDLSMKDKTRSPFA
Ralgapb	Q8BQZ4	UID16695	+	2.39873e-05	3	379	T	PVNRLSMPQSAAVNTTPPHNRRHRAVTVNKA
Rap1gap	A2ALS5	UID197	+	2.39873e-05	3	499	S	SPTRKKSGPFGSRRSSAIGIENIQEVQEKRE
Rnmt	Q9D0L8	UID12591	+	2.39873e-05	3	100	S	DGGSAKRSKLERGDVSEDEPSLGRLNQTKRK
Samsn1	P57725	UID2863	+	2.39873e-05	3	23	S	NASDKEKHQKPKRSSSFGNFDRFRNNSVSKS
Speg	Q62407	UID6189	+	2.39873e-05	3	2777	S	FSNPSEKVFIRGTPDSPAQPAAAPRDAPVTS
Srrm2	Q8BTI8	UID9260	+	2.39873e-05	3	962	S	PDSKMELGTPLRHSGSTSPYLKSMLQTPPDQ
Steap3	Q8CI59	UID10386	+	2.39873e-05	3	17	S	SGEMDKPLISRRLVDSDGSLAEVPKEAPKVG
Tmem123	Q91Z22	UID11696	+	2.39873e-05	3	187	S	IGCKMYYSRRGIRYRSIDEHDAII_______
Arhgap29	Q8CGF1	UID10208	+	2.39873e-05	-3	521	S	ARLPDSCHKLEEDRCSNSADMTGPSFVRSWK
Arhgap31	A6X8Z5	UID363	+	2.39873e-05	-3	765	S	VSSPARIEIGGPRNLSPPLTPAPPPPTPLEE
Atg16l1	Q8C0J2	UID9667	+	2.39873e-05	-3	287	S	AGGLLDSITNIFGRRSVSSIPVPQDIMDTHP
Cap2	Q9CYT6	UID12509	+	2.39873e-05	-3	311	S	GQIRSPTKTHTPSPTSPKSNSPQKHTPVLEL
Cdk13	Q69ZA1	UID6563	+	2.39873e-05	-3	526	S	NHVKEVKKLKTEHAPSPSSGGTVKSDKAKTK
Dclk1	Q9JLM8	UID13485	+	2.39873e-05	-3	32	S	KAQRYSRGSRVNGLPSPTHSAHCSFYRTRTL
Dpysl5	Q9EQF6	UID12996	+	2.39873e-05	-3	532	S	RPVTRHGGMRDLHESSFSLSGSQIDDHVPKR
Git1	Q68FF6	UID6500	+	2.39873e-05	-3	371	S	ILSEAKRRQQGKSLSSPTDNLELSARSQSEL
Gtf2f1	Q3THK3	UID22170	+	2.39873e-05	-3	391	S	PSGGSSKGTSRPGTPSAEAASTSSTLRAAAS
Map1a	Q9QYR6	UID13927	+	2.39873e-05	-3	1289	S	GSSFSHSALSGDRKHSPGEITGPGGHFMTSD
Map4k4	P97820	UID3581	+	2.39873e-05	-3	561	S	NNVSPVSRSHSFSDPSPKFAHHHLRSQDPCP
Mff	Q6PCP5	UID7242	+	2.39873e-05	-3	129	S	QSEESRAVGRLKRERSMSENAVRQNGQLVRN
Mier1	Q5UAK0	UID23498	+	2.39873e-05	-3	482	S	FDEKNERPAKRRRINSSGKESPGSSEFFQEA
Scap	Q6GQT6	UID6800	+	2.39873e-05	-3	850	S	RLSDGGKASPEEPGDSPPLRRRPRGPPPPSL
Spast	Q9QYY8	UID14014	+	2.39873e-05	-3	243	S	GAVPKRKDPLTHASNSLPRSKTVLKSGSAGL
Ssfa2	Q922B9	UID29859	+	2.39873e-05	-3	745	S	GYPLRRSQSLPTTLLSPVRVVSSVNVRLSPG
Top1	Q04750	UID3808	+	2.39873e-05	-3	114	S	AGDAKIKKEKENGFSSPPRIKDEPEDDGYFA
Wdfy3	Q6VNB8	UID7528	+	2.39873e-05	-3	948	S	QALEPMVLREFLRLASPLNCGAWDKKLLKQY
Wwc1	Q5SXA9	UID34000	+	2.39873e-05	-3	883		SPEAEECPALKVDRETNTDSVAPSPTVVRPK
Capzb	P47757	UID2552		0.00889451	2.77757	263	S	AIPDNHKFKQLQRELSQVLTQRQVYIQPDN_
Sorbs2	Q3UTJ2	UID4725		0.0378326	-2.57026	28	S	AAMSVTLTSVKRVQSSPNLLAAGRESQSPDS
Epb41l2	O70318	UID1209		0.0231611	-2.45445	630	S	EDLDKAQEAILKHQASISELKRNFMASTPEP
Hist1h1c;Hist1h1e;Hist1h1t;Hist1h1b;Hist1h1d	P43277	UID1811		0.028192	2.32354	104;104;106;104;105	S	SKGILVQTKGTGASGSFKLNKKAASGEAKPQ;SKGTLVQTKGTGASGSFKLNKKAASGEAKPK
Mpdz	Q8VBX6	UID11239		0.0228244	-2.30105	1237	S	PVVFMVQSIINRPRKSPLPSLPHSLYPKYSF
Acot11	Q8VHQ9	UID11475		0.0446897	2.17224	25	S	RRGFASMFSNRTSRKSISHPESGDPPTMAEG
Kcnj10	Q9JM63	UID13517		0.0255453	2.10721	370	S	LKLEESLREQAEKEGSALSVRISNV______
Macf1	Q9QXZ0	UID13775		0.0440981	2.08471	2823	S	IRGSNGEKAEKGRKISVEMEGQRQDEKASSD
Cnp	P16330	UID1839		0.0477827	2.04291	4	S	____________MNTSFTRKSHTFLPKLFFR
Prkd1	Q62101	UID24089		0.0142447	2.0079	203	S	FKIPNNCSGVRRRRLSNVSLTGLGTVRTASA
Prkd1	Q62101	UID24090		0.0142447	2.0079	206	S	PNNCSGVRRRRLSNVSLTGLGTVRTASAEFS
Hmgn2	P09602	UID1576		0.0194618	1.99687	29	S	KTKVKDEPQRRSARLSAKPAPPKPEPKPKKA
Ppp1r1a	Q9ERT9	UID13105		0.0475973	1.98297	67	S	EDRIPNSLLKSTLSMSPRQRKKMTRTTPTMK
Rps9	Q6ZWN5	UID7668		0.00233169	1.93767	153	S	RKQVVNIPSFIVRLDSQKHIDFSLRSPYGGG
Ptrf	O54724	UID1073		0.0157473	1.92626	302	S	ERREKLKTSRDKLRKSFTPDHVVYARSKTAV
Snx17	Q8BVL3	UID9434		0.00941539	1.91796	437	S	PDASRESMVKLSSKLSAVSLRGIGSPSTDAS
Prkd2	Q8BZ03	UID9557		0.00950167	1.87943	711	S	DFGFARIIGEKSFRRSVVGTPAYLAPEVLLN
Dennd4c	A6H8H2	UID345		0.0476259	1.8655	740	S	KLCFNRHPPGSSITNSPALMAKRTKQEIKTA
Map1b	P14873	UID1796		0.0341821	1.8244	1391	S	DEPVPDSESPVEKVLSPLRSPPLLGSESPYE
Fcho2	Q3UQN2	UID22733		0.0210764	-1.81428	467	S	TPLSLGTLVPPPRPASRPKLASGKLSGINEI
Thrap3	Q569Z6	UID5038		0.0385532	-1.77243	695	S	PSTFRKHGLTHEELKSPREPGYKAEGKYKDD
Rbm39	Q8VH51	UID11434		0.00709151	1.77026	117	S	PKFNSAIRGKIGLPHSIKLSRRRSRSKSPFR
Nucks1	Q80XU3	UID8462		0.0374144	-1.71438	61	S	NKRRSGKNSQEDSEDSEEKDVKTKKDDSHSA
Arhgap5	P97393	UID3485		0.00287957	1.69219	765	S	LRGVLESVKHNLDVVSPVPINKDVSEADLRI
Akap12	Q9WTQ5	UID32292		0.00787001	-1.67513	270	S	DGEENREKEPTKPLESPTSPVSNETTSSFKK
Ptprf	A2A8L5	UID68		0.0489357	1.67402	1296	S	HSPSSKDEQSIGLKDSLLAHSSDPVEMRRLN
Palm	Q9Z0P4	UID14455		0.0085554	1.65822	345	S	IEDAATPREPAPLNGSAAELPATKEENQTGP
Fcho2	Q3UQN2	UID33868		0.0479832	-1.64491	452	T	SSSAPLTSSSSARPTTPLSLGTLVPPPRPAS
Zbtb20	Q8K0L9	UID16967		0.00694772	1.63969	211	T	NVGDVFPGIQDSGQDTPRGTPESGTSGQSSD
Carhsp1	Q9CR86	UID12366		0.0192127	1.63116	53	S	NVVPSPLPTRRTRTFSATVRASQGPVYKGVC
Aak1	Q3UHJ0	UID4506		0.0476408	-1.61872	635	S	PSSPKTQRAGHRRILSDVTHSAVFGVPASKS
Ncor2	Q9WU42	UID32368		0.0377335	1.59609	550	S	ENEKEELSKEKTDDTSGEDNDEKEAVASKGR
Ncor2	Q9WU42	UID35808		0.0377335	1.59609	549	T	AENEKEELSKEKTDDTSGEDNDEKEAVASKG
Gigyf2	Q6Y7W8	UID25600		0.034504	-1.55953	30	S	LRALSSGGSITSPPLSPALPKYKLADYRYGR
Tns3	Q5SSZ5	UID5353		0.0203524	-1.55911	868	S	SPRYPPFSPPEPQLSSPASLHKGREPRGCPE
Rasl11a	Q6IMB1	UID6829		0.0434575	1.52698	217	S	LGGERRRASVIPRPRSPNMQDLKRRFRQALS
Aff4	Q9ESC8	UID13201		0.0315832	-1.51364	175	S	KKGQHGSEHSKSRSSSPGKPQAVSSLSSSHS
Stt3b	Q3TDQ1	UID4101		0.0489941	1.5067	496	S	LGDDMKRENPPVEDSSDEDDKRNPGNLYDKA
Speg	Q62407	UID6186		0.0144232	1.50588	2114	S	SLGGRARDPRMARAASSEAAPHHQPPPESRG
Nup210	Q9QY81	UID13824		0.0491407	-1.48906	1839	S	TIIAYHTVCAPRELASPLALTPRASPQHSPH
Sgta	Q8BJU0	UID16662		0.00717352	1.47782	305	T	PEFVEQIRSQVVRSRTPSASHEEQQE_____
Limch1	Q3UH68	UID4435		0.0197072	1.4612	973	S	PKTLALEKTINHQMESPGERRKSISGKKLCS
Ndrg1	Q62433	UID6234		0.00550794	1.45771	2	S	______________MSRELHDVDLAEVKPLV
Sorbs1	Q62417	UID6202		0.00921835	1.44925	345	S	GKSSVLTNEKMSRDISPEEIDLKNEPWYKFF
Dock2	Q8C3J5	UID9797		0.0298492	1.43521	1729	S	TESDLKRLSRKQEFMSDTNLSEHAAIPARVS
Dmd	P11531	UID1634		0.0255098	1.40635	3616	S	GTTVSSPSTSLQRSDSSQPMLLRVVGSQTSE
Eps15	P42567	UID2484		0.0245008	1.39339	799	S	CPPPPGKRPINKLDSSDPLKLNDPFQPFPGN
Gpsm1	Q6IR34	UID6833		0.00370719	-1.38119	469	S	EGPDAIERRPREGSHSPLDSADVRVQVPRTG
Camk2d	Q6PHZ2	UID7439		0.0470822	1.37097	319	S	ILTTMLATRNFSAAKSLLKKPDGVKESTESS
Znf609	Q8BZ47	UID9570		0.0434528	1.35899	575	S	PARSATPKVRLVEPHSPSPSSKFSTKGLCKK
Myh10	Q61879	UID6003		0.0108736	1.32809	1956	S	SGRRQLHIEGASLELSDDDTESKTSDVNDTQ
Arhgap12	Q8C0D4	UID9654		0.0125877	1.32549	444	S	KDSPTTTKLCLPENESPPTSSKHQDPGQEKY
Mapk14	P47811	UID17902		0.0171701	1.32142	182	Y	LDFGLARHTDDEMTGYVATRWYRAPEIMLNW
Nasp	Q99MD9	UID12110		0.0067991	-1.31979	175	S	EGKSLTKPETDKEQESEVEKGGREDMDISEP
Dock9	Q8BIK4	UID8887		0.0152884	1.31275	936	S	RSYVKFAYKAEPYVASEYKTVHEELTKSMTT
Sptbn1	Q62261	UID24179		0.0210752	-1.30319	2160	S	ETSEMVNGAAEQRTSSKESSPVPSPTLDRKA
Etv6	P97360	UID3471		0.00318451	1.28807	215	S	QRPQRSPLDNMSRRLSPVEKAQGPRLQQENN
Ptrf	O54724	UID1068		0.0227815	1.2798	42	S	TQGEARATEEPSGTGSDELIKSDQVNGVLVL
Spp1	P10923	UID1614		0.0177497	1.2764	250	S	ADQSDVIDSQASSKASLEHQSHKFHSHKDKL
Mdh1	P14152	UID1687		0.00873348	1.25747	241	S	TVQQRGAAVIKARKLSSAMSAAKAIADHIRD
Aqp4	P55088	UID2823		0.0107986	1.24769	267	S	FCPDVELKRRLKEAFSKAAQQTKGSYMEVED
Ptrf	O54724	UID1069		0.0223591	1.24205	169	S	KVMIYQDEVKLPAKLSVSKSLKESEALPEKE
Map2	P20357	UID1947		0.0229572	1.24155	1352	S	EIEMAAEAQAEPKDGSPDAPATPEKEEVAFS
Vps35	Q9EQH3	UID13007		0.0309136	1.23861	783	S	KHFHNTLEHLRSRRESPESEGPIYEGLIL__
Synpo	Q8CC35	UID10072		0.0489974	1.22152	258	S	YSEEASLLRHLEKVASEEEEVPLVVYLKENA
Vcl	Q64727	UID6414		0.0182225	1.2211	346	S	MTDQVADLRARGQGASPVAMQKAQQVSQGLD
Crb2	Q80YA8	UID8500		0.0499178	1.21295	1271	S	SPSQQEVAGARLEMDSVLKVPPEERLI____
Cobll1	Q3UMF0	UID4612		0.0402307	1.21266	366	S	AQGQERRASCVERSTSVDDTDKSSSEAIMVR
Gja1	P23242	UID2036		0.0339237	1.20542	372	S	AIVDQRPSSRASSRASSRPRPDDLEI_____
Ssbp3	Q9D032	UID12555		0.011567	1.20439	347	S	NGSLGSGDIDGLPKNSPNNISGISNPPGTPR
Pycard	Q9EPB4	UID12950		0.0420786	1.19887	193	S	ALKEIHPYLVMDLEQS_______________
Kif21a	Q9QXL2	UID13672		0.023766	-1.19817	1241	S	ISRQSSLSEKKVPEPSPVTRRKAYEKADKPK
Pard3b	Q9CSB4	UID12402		0.0183373	1.18901	710	S	TPVRQPELINLKASKSMDLVPDEGKVQSLAD
Plcl1	Q3USB7	UID4702		0.0258592	1.18728	96	S	KDPSNQKCGGRKKTVSFSSMPSEKKISSAHD
Map1b	P14873	UID19813		0.0267889	1.14366	828	S	ASGPVKELEAERSLMSSPEDLTKDFEELKAE
Map1b	P14873	UID19814		0.0267889	1.14366	829	S	SGPVKELEAERSLMSSPEDLTKDFEELKAEE
Rapgef2	Q8CHG7	UID10317		0.0185801	1.141	1088	S	PPFGINSPQALKKILSLSEEGSLERHRKQAE
Pdha1	P35486	UID20351		0.0405407	1.13411	293	S	GPILMELQTYRYHGHSMSDPGVSYRTREEIQ
Rer1	Q9CQU3	UID12342		0.031085	1.13359	95	S	IAFLSPKVDPSLMEDSDDGPSLPTKQNEEFR
Ppp1r1b	Q60829	UID5574		0.00645849	1.13027	97	S	VQHLQTISNLSENQASEEEDELGELRELGYP
Cr1l	Q64735	UID6420		0.00673914	1.12117	477	S	LTSQENSSTTSPARNSLTQEVS_________
Akap12	Q9WTQ5	UID14273		0.0322982	1.11292	507	S	RIKVQGSPLKKLFSSSGLKKLSGKKQKGKRG
Stx6	Q9JKK1	UID13417		0.0401371	1.09676	2	S	______________MSMEDPFFVVKGEVQKA
Rftn2	Q8CHX7	UID10358		0.0132841	1.09642	429	S	SRLLKGEDRNKVSSRSLGLDTNASQAAGGRA
Marcks	P26645	UID20167		0.00240875	1.09471	163	S	KKRFSFKKSFKLSGFSFKKSKKESGEGAEAE
Marcks	P26645	UID20168		0.00240875	1.09471	167	S	SFKKSFKLSGFSFKKSKKESGEGAEAEGATA
Map4	P27546	UID2136		0.0108568	1.09059	517	S	VTPLSEEEVTSVKDMSPSAETEAPLAKNADL
Prpf4b	Q61136	UID17945		0.0438349	-1.08309	849	Y	DFGSASHVADNDITPYLVSRFYRAPEIIIGK
Snx2	Q9CWK8	UID12434		0.00747744	-1.07475	117	S	PVTPTTLIAPRIESKSISAPVIFDRSRDEIE
Gfap	P03995	UID15018		0.0117145	1.06809	40	T	SRQLGTMPRFSLSRMTPPLPARVDFSLAGAL
Hmga1	P17095	UID19892		0.0438199	1.06433	102	S	PKKLEKEEEEGISQESSEEEQ__________
Hmga1	P17095	UID19893		0.0438199	1.06433	103	S	KKLEKEEEEGISQESSEEEQ___________
Psd2	Q6P1I6	UID6999		0.00448951	-1.05615	746	S	ATIEGDDPALRKTHSSPALSLGHGPVTGSKA
Carhsp1	Q9CR86	UID12363		0.00477947	1.05586	31	S	QTSVGLLDTPRTRDRSPSPLRGNVVPSPLPT
Arhgap21	Q6DFV3	UID6734		0.0154579	-1.05163	1863	S	ASDLSRGEGLEPQAESPSVLGTPISTHSPPS
Srgap1	Q91Z69	UID11723		0.0317577	-1.04904	894	S	LNNDSPERRRRPGHGSLTNISRHDSLKKIDS
Smcr8	Q3UMB5	UID22637		0.0424523	1.04778	491	S	TEKSASVLSKSDSQASLTVPLSPHVVRSKAV
Foxo1	Q9R1E0	UID14185		0.00994916	1.03686	326	S	RPRTSSNASTISGRLSPIMTEQDDLGDGDVH
Slc20a1	Q61609	UID23967		0.0125077	1.03265	273	S	MKRKIEREVKSSPSESPLMEKKSNLKEDHEE
Eps15l1	Q60902	UID5615		0.0158521	1.03083	255	S	PSHGSVSSLNSTGSLSPKHSVKQPPVAWVVP
Akap12	Q9WTQ5	UID14267		0.0219094	1.01336	489	S	PKHPEGIVSEVEMLSSQERIKVQGSPLKKLF
Trpm7	Q923J1	UID11860		0.0434045	1.00623	1502	S	TSLHSVQAESCSRRASTEDSPEVDSKAALLP
Efhd2	Q9D8Y0	UID12768		0.0344196	0.999496	74	S	LLRRADLNQGIGEPQSPSRRVFNPYTEFKEF
Pphln1	Q8K2H1	UID10691		0.00837504	0.995276	147	S	RDRSPHKRDAPFFRESPVGRKDSPHSRSGSS
Apoa1bp	Q8K4Z3	UID10930		0.00737695	0.992913	43	S	VCRARPIWWGTQRRGSETMAGAAVKYLSQEE
Psmd2	Q8VDM4	UID17127		0.0198491	-0.987401	20	T	GRDKTPVQSQQPSATTPSGADEKSSGKERRD
Ctnnb1	Q02248	UID3700		0.0211631	0.983624	191	S	HQLSKKEASRHAIMRSPQMVSAIVRTMQNTN
Map4	P27546	UID2144		0.0434026	0.971353	809	S	PSSRSPATTLPKRPTSIKTEGKPADVKRMTA
Arhgef6	Q8K4I3	UID10878		0.0439155	0.969278	487	S	LFSSVLIMLSASPRMSGFMYQGKIPIAGMVV
Fmnl2	A2APV2	UID249		0.0256219	0.964399	1015	S	KLLEQEALMEQQDAKSPSHKSKRQQQELIAE
Lpin2	Q99PI5	UID12257		0.0287371	0.948478	106	S	ETEEEYEKLPAYLATSPIPTEDQFFKHIETP
Tulp3	O88413	UID1297		0.0128146	0.929582	372	S	PRNEHESLLSKWQNKSMENLIELHNKAPVWN
Map2	P20357	UID15169		0.018052	0.919308	1650	T	SGILVPSEKKVAIIRTPPKSPATPKQLRLIN
Wdtc1	Q80ZK9	UID8595		0.00267365	0.90227	511	S	GGGGPVRLRSTSRKDSISEDEMVLRERSYDY
Hepacam	Q640R3	UID24344		0.000167069	0.8984	352	S	PGPPGYSVSPPVPGRSPGLPIRSARRYPRSP
Eps15	P42567	UID15334		0.0481801	0.898214	779	T	SKSEDVPPALPPKVGTPTRPCPPPPGKRPIN
Stim1	P70302	UID3222		0.0185675	-0.893198	512	S	SSVRQRLTEPQLGLGSQRDLTHSDSESSLHM
Skt	A2AQ25	UID258		0.0134717	0.893111	361	S	IPRDRLSSLPVSRSISPSPSAILERRDVKPD
Mid2	Q9QUS6	UID13592		0.0363752	0.888763	116	S	NIIDRFQKASVSGPNSPSESRRERTYRPSSA
Dapk1	Q80YE7	UID8521		0.00635205	0.887402	696	S	TQNLQPRIKLKLFGHSGSGKSTLVESLKCGL
Dnm1l	Q8K1M6	UID10614		0.0410599	0.882063	622	S	LLAEEKSKPIPIMPASPQKGHAVNLLDVPVP
Bag3	Q9JLV1	UID13503		0.0468624	0.881353	390	S	PIPCPSPSPAPSAVPSPPKNVAAEQKAAPSP
Map2	P20357	UID15160		0.0185422	0.876839	1358	T	EAQAEPKDGSPDAPATPEKEEVAFSEYKTET
Lrrfip1	Q3UZ39	UID4807		0.0127854	0.873162	88	S	AATLASLGGTSSRRGSGDTSISMDTEASIRE
Stx4	P70452	UID3325		0.0492795	0.871384	15	S	_MRDRTHELRQGDNISDDEDEVRVALVVHSG
Slc16a1	P53986	UID2769		0.0467095	0.870525	210	S	MRPIGPEQVKLEKLKSKESLQEAGKSDANTD
Bcl2l13	P59017	UID2929		0.0314121	0.867522	387	S	GAAQLSEERAGSRKKSHTGEAAAVRGAKSGL
Cfl2	P45591	UID2526		0.00301508	0.858525	3	S	_____________MASGVTVNDEVIKVFNDM
Soga1	E1U8D0	UID528		0.0422525	0.85704	1015	S	RSYTAPDKTGIRVYYSPPVARRLGVPVVHDK
Bclaf1	Q8K019	UID10525		0.0403049	-0.855934	494	S	EDKGSDRITVKKEVQSPEQVKSEKLKELFDY
Hepacam	Q640R3	UID6299		0.0429192	0.853935	301	S	QNDDRLKSEADTLPRSGEQERKNPMALYILK
Mllt4	Q9QZQ1	UID14063		0.0102881	0.853169	216	S	EVYKDMPETSFTRTISNPEVVMKRRRQQKLE
Nsun2	Q1HFZ0	UID4030		0.0159047	-0.850035	23	S	RRFQQPPQPEGEEDASDGGRKRGQAGWEGGY
Rtn1	Q8K0T0	UID10572		0.0402319	0.845668	487	S	DASSASEESPKREQDSPPMKPGALDAIREET
Epb41l4a	P52963	UID2747		0.0152273	0.844603	304	S	VEHHTFFRMPDTESNSLSRKLSKFGSISYKH
Zzef1	Q5SSH7	UID5327		0.0133119	0.831451	1538	S	RPPFTRGRLRLLSFRSMEETRPVPTVKEKYP
Plcl1	Q3USB7	UID15828		0.000743338	0.829474	557	T	GKKLPSESDLLEGEVTDEDEEAEMSRRMSGD
Trappc10	Q3TLI0	UID4167		0.0411641	0.826555	708	S	GIICRNVHMLLRRQESGSSLEPPSGLALEDG
Rps27;Rps27l	Q6ZWU9	UID7678		0.0311927	0.826155	78;78	S	LCQPTGGKARLTEGCSFRRKQH_________
Bag3	Q9JLV1	UID13494		0.000312347	0.821258	274	S	DDWEPRPLRAASPFRSPVRGASSREGSPARS
Marcks	P26645	UID2111		0.0487698	0.815413	141	S	TSSPKAEDGAAPSPSSETPKKKKKRFSFKKS
Rbm20	Q3UQS8	UID4697		0.00449332	-0.814988	651	S	RSRSPMSRSLSPRSHSPPGPSRADWGNGRDS
Mprip	P97434	UID3509		0.0335972	0.809294	485	S	RRNWIQTIMKHVLPASAPDVTSSLPEGKNKS
Map1a	Q9QYR6	UID13914		0.0168003	0.808678	667	S	VIEKAELEEMEEVHPSDEEEEETKAESFYQK
Znf326	O88291	UID1281		0.00943985	0.806369	270	S	KPKLAKPMDKMNLSKSPTKTDPKNEEEEKRR
Lima1	Q9ERG0	UID13085		0.0457307	0.805521	360	S	QVKSEAQQPMHPKPLSPDARTSSLPESSPSK
Map2	P20357	UID1994		0.0212264	0.7976	1783	S	HAKARVDHGAEIITQSPSRSSVASPRRLSNV
Mpp5	Q9JLB2	UID13449		0.0151341	0.790974	83	S	RRREEEGKKQELDLNSSMRLKKLAQIPPKTG
Glipr2	Q9CYL5	UID12504		0.0419078	0.790276	55	S	QQYSEALASTRILKHSPESSRGQCGENLAWA
Magi1	Q6RHR9	UID7501		0.0292498	-0.786673	1450	S	HREREEAGLKLEAGRSPRNPPEQRRRPYKEC
Rtn4	Q99P72	UID12242		0.0182994	0.785543	16	S	MEDIDQSSLVSSSADSPPRPPPAFKYQFVTE
Ube4b	Q9ES00	UID13143		0.00751178	0.772207	105	S	SNSLETQSQSLSRSQSMDIDGVSCEKSMSQV
Fam63a	Q76LS9	UID7717		0.0291834	0.769473	440	S	YQQQQAVQPVRTRAPSPQGRGATSGRPAGER
Tnks1bp1	P58871	UID2911		0.0188522	0.7682	1063	S	QEITRLQGRMQAESQSPTNVDLEDKEREQRG
Map1a	Q9QYR6	UID13923		0.00406495	0.763647	1580	S	EDKSTTPKEMTLDQKSPEKAKGVEQQDGAVP
Cpsf7	Q8BTV2	UID9371		0.0412238	-0.757282	48	S	DVLTAASQPSDDRSSSTEPPPPVRQEPAPKP
Cdk12	Q14AX6	UID15670		0.0374617	-0.755096	889	T	FGLARLYNSEESRPYTNKVITLWYRPPELLL
Hepacam	Q640R3	UID6302		0.02181	0.753852	352	S	PGPPGYSVSPPVPGRSPGLPIRSARRYPRSP
Mta1	Q8K4B0	UID10856		0.00327144	0.751001	449	S	TRLDGERPGPNRNNMSPHGIPARSSGSPKFA
Hp1bp3	Q3TEA8	UID4102		0.00106223	-0.747653	513	S	KAPPKAKTPARKARPSPSVIKKPSGSSSRKP
Gcfc2	Q8BKT3	UID8960		0.0455463	-0.747257	169	S	CSTSDCKRSNEEDPESDPDDHEKRILFTPKP
Speg	Q62407	UID6188		0.0450307	0.743042	2042	S	RVGSREPGRSLHKAASVELPQRRSPSPGATR
Tle3	Q08122	UID3893		0.0251485	0.741322	217	S	VSPSESLRASEKHRGSADYSMEAKKRKAEEK
Afap1	Q80YS6	UID26598		0.0377905	-0.740615	669	S	LGLAIEPRSGTSSPQSPVFRHRTLENSPISS
Rcsd1	Q3UZA1	UID4814		0.0375899	0.736327	120	S	SPKSPGLKAIVSPFHSPPSTPSSPGIRSHPS
Plekha7	Q3UIL6	UID4554		0.00868466	0.735759	533	S	WQLYEWQQRQQFRHGSPTAPIGAGSPEFTEQ
Tp53bp1	P70399	UID3278		0.0420085	0.73052	533	S	STSEYSQSSKMESLGSPRTEEDRENTQIDDT
Palm	Q9Z0P4	UID17799		0.00538671	0.728937	145	T	QKSETLVNAQQTPLGTPKENRTSTPVRSPGG
C2cd2l	Q80X80	UID8371		0.0346943	0.728874	660	S	KLIFRRRPRQKEAGLSQSHDDLSNTTATPSV
Tomm70a	Q9CZW5	UID12543		0.0337043	0.722247	94	S	GLKRNSERKTPEGRASPALGSGHHDGSGDSL
Tp53bp1	P70399	UID3258		0.0225879	0.72069	719	S	CPEAMEVETSVISIDSPQKLQVLDQELEHKD
Vim	P20152	UID1909		0.0273607	0.719871	205	S	QEEMLQREEAESTLQSFRQDVDNASLARLDL
Pdcd4	Q61823	UID5988		0.0197726	0.716841	94	S	DNGSEAVRSGVAVPTSPKGRLLDRRSRSGKG
Mark3	Q03141	UID3725		0.0131444	0.711967	469	S	KSSSSAVGGKGIAPASPMLGNAGNPNKADIP
Scrib	Q80U72	UID8246		0.0477549	0.706795	1457	S	TAKAERRHQERLRMQSPELPAPERALSPAER
Tpd52l2	Q9CYZ2	UID12515		0.0169352	0.70663	180	S	HSISMPVMRNSATFKSFEDRVGTIKSKVVGG
Sltm	Q8CH25	UID10243		0.0405114	0.695982	552	S	ESLKKSEEKKRISSKSPGHMVILNQTKGDHC
Nucb1	Q02819	UID3723		0.0211044	0.695492	85	S	KLQAANAEDIKSGKLSQELDFVSHNVRTKLD
Ralgapb	Q8BQZ4	UID9127		0.034709	-0.694977	710	S	MGGGENNLKSHSRTNSGISSASGGSTEPTTP
Il17rb	Q9JIP3	UID49414		0.0158394	0.691947	220	S	NRYTILIQRDTTLGFSRVLENKLMRTSVAIP
Il17rb	Q9JIP3	UID53645		0.0158394	0.691947	215	T	TNPLGNRYTILIQRDTTLGFSRVLENKLMRT
Il17rb	Q9JIP3	UID53646		0.0158394	0.691947	216	T	NPLGNRYTILIQRDTTLGFSRVLENKLMRTS
Fmn2	Q9JL04	UID31477		0.0433895	0.690089	373	S	EPEEGMRESITSAVVSLPGSPAPSPRCFKPY
Znf638	Q61464	UID5889		0.00430931	0.685247	1569	S	KQNPLKGKRKEALKISPSPELNLKKKKGKTS
Nedd4	P46935	UID15351		0.0267119	0.681308	287	T	SRRTQWKRPSPDDDLTDEDNDDMQLQAQRAF
Arhgap31	A6X8Z5	UID359		0.0300304	0.680719	850	S	NARHAVPENKGPGLPSPTKEVDIIPQEEGGA
Osbp	Q3B7Z2	UID22120		0.0264267	-0.678226	377	S	EIITMPENLGHKRTGSNISGASSDVSLDEQY
Osbp	Q3B7Z2	UID22121		0.0264267	-0.678226	380	S	TMPENLGHKRTGSNISGASSDVSLDEQYKHQ
Frmd6	Q8C0V9	UID9723		0.00876508	0.673977	544	S	TICRKPKTSTDRHSLSLDDIRLYQKDFLRIA
Akap12	Q9WTQ5	UID32326		0.0336903	0.671487	637	S	DKVKSATLSSTESTASGMQDEVRAVGEEQRS
Denr	Q9CQJ6	UID12327		0.00803299	0.671127	73	S	EKNFPNEFAKLTVENSPKQETGITEGQGPVG
Erbb2	P70424	UID3303		0.0050777	0.667873	1055	S	TGSTAHRRHRSSSARSGGGELTLGLEPSEEE
Trip10	Q8CJ53	UID10444		0.0116203	0.66301	296	S	DLEFEDFSQVINRVPSDSSLGTPDGRPELRA
Sik2	Q8CFH6	UID10168		0.0215755	0.654416	576	S	AMQALSSQKREAHNRSPVSFREGRRASDTSL
Hmha1	Q3TBD2	UID4094		0.0364234	-0.654411	948	S	PTLLRPRPTDATVSLSSLVDYPHQARVIETL
Nsfl1c	Q9CZ44	UID12521		0.0376261	0.643542	140	S	GAKEHGAVAVERVTKSPGETSKPRPFAGGGY
Tsc2	Q61037	UID5695		0.00175434	0.642975	1412	S	DILGDLGDKIDIGRLSPEAKVRSQSGILDGE
Isyna1	Q9JHU9	UID13296		0.0267259	-0.64174	524	S	ERPGPGIKPGEVVATSPLPCKKEPTPATNGC
Ddx21	Q9JIK5	UID13320		0.0445881	0.640959	118	S	KQADSETKEIITEEPSEEEADMPKPKKMKKG
Fnbp1	Q80TY0	UID8153		0.0421869	0.639702	296	S	DIEFEDYTQPMKRTVSDNSLSSSKEGKPELR
Ctnnd1	P30999	UID2224		0.0152385	0.637981	349	S	YYWAPLAQHERGSLASLDSLRKGMPPPSNWR
Sptan1	P16546	UID1844		0.00130686	0.636021	1217	S	VATFNSIKELNERWRSLQQLAEERSQLLGSA
Marcks	P26645	UID20169		0.0432191	0.635855	156	S	SETPKKKKKRFSFKKSFKLSGFSFKKSKKES
Atg2b	Q80XK6	UID8422		0.0186663	0.634279	379	S	YRIQMELNRYYLRKDSLSMGVSSEKSFYETE
Rer1	Q9CQU3	UID12340		0.0047843	0.631179	2	S	______________MSEGDSVGDSVHGKPSV
Add1	Q9QYC0	UID17659		0.0414619	0.628969	358	T	LLDPGKYKAKSRSPGTPAGEGSGSPPKWQIG
Plce1	Q8K4S1	UID10926		0.0211116	0.62809	1690	S	RKSRKSIFGNNPGRMSPGETAPFNRTSGKGS
Ctnnd2	O35927	UID1044		0.0296383	0.608593	531	S	SGPALPPEGTLARSPSIDSIQKDPREFGWRD
Pkp4	Q68FH0	UID6511		0.0296383	0.608593	511	S	LQHTGPADDGATRSPSIDSIQKDPREFAWRD
Mettl14	Q3UIK4	UID4552		0.0180851	0.606492	399	S	YLTGCTEEIERLRPKSPPPKSKSDRGGGAPR
Hnrnpul1	Q8VDM6	UID11335		0.0289035	0.602961	513	S	RKKRNYILDQTNVYGSAQRRKMRPFEGFQRK
Rab8a	P55258	UID2842		0.032847	0.602953	185	S	KAKMDKKLEGNSPQGSSHGVKITVEQQKRTS
Scarf2	P59222	UID2939		0.0167375	0.600486	672	S	VSWIHGKHSAAAAAPSPPPAGRKAAPSPSGR
Ap3d1	O54774	UID1079		0.032299	0.600452	784	S	RVDIITEEMPENALPSDEDDKDPNDPYRALD
Tbc1d22a	Q8R5A6	UID11200		0.0280679	-0.5906	166	S	PSESTGDTVPLQRSQSLPHSATVTLSGTSDP
Map7d1	A2AJI0	UID151		0.00873813	0.589554	544	S	RKSRAAEEKEPAAPASPAPSPVPSPTPAQPQ
Ccdc177	Q3UHB8	UID4451		0.0193652	-0.588909	90	S	NFACPEAEGSRYVLTSPRSLEACARCAVKPV
Cwc22	Q8C5N3	UID9864		0.0239881	-0.58831	829	S	EDRHGEPKKRRERRDSFSENEKQRSRNQDSD
Sipa1l2	Q80TE4	UID8022		0.0202317	0.587737	1461	S	HVLSKDDFLKLMLPDSPLVEEGRRKFSFYGN
Acsbg1	Q99PU5	UID12280		0.0413984	0.585826	53	S	SQTSSLIDGQTLSKESPSHGLELSAPEKARA
Pdlim2	Q8R1G6	UID29082		0.0333934	0.585669	199	S	GHSSPSDSAVRVLLHSPGRPSSPRFSSLDLE
Pdlim2	Q8R1G6	UID29083		0.0333934	0.585669	204	S	SDSAVRVLLHSPGRPSSPRFSSLDLEEDSEV
Slc9a3r1	P70441	UID3311		0.0371812	0.585229	275	S	QKESSREALVEPASESPRPALARSASSDTSE
Rcan3	Q9JKK0	UID17579		0.039502	0.584677	228	T	NPKQKITQTRRPEAPTAALSERLDCAL____
Pak1	O88643	UID1344		0.0297361	0.578729	204	S	VIAPRPEHTKSVYTRSVIEPLPVTPTRDVAT
Myo9b	Q9QY06	UID13807		0.0196995	0.572542	1325	S	RATGAALTPTEERRISFSTSDISKLSPVKTS
Sgk223	Q571I4	UID5068		0.0158005	0.569621	526	S	SSDLEKVSQSSAESLSPSFRGAHVSFTTGST
Epb41l4a	P52963	UID2744		0.0470487	0.567022	314	S	DTESNSLSRKLSKFGSISYKHRYSGRTALQM
Tpmt	O55060	UID1135		0.0220606	-0.56527	34	S	LTLEDWKEKWVTRHISFHQEQGHQLLKKHLD
Tnik	P83510	UID3422		0.0210155	0.565149	651	S	EEDIPPKVPQRTTSISPALARKNSPGNGSAL
Mtss1l	Q6P9S0	UID7166		0.0231145	0.564736	271	S	QTPPSSPSSSNSRKSSMCSLAQPATTRLSSV
Nucb1	Q02819	UID3721		0.0128936	0.562979	368	S	LAAREAELNARAQRLSQETEALGRSQDRLEA
Terf2	O35144	UID931		0.00555397	0.559826	367	S	LDQKDLVLANLASPSSPAHKHKRPRKDEHES
Neo1	P97798	UID3557		0.034035	0.558209	1225	S	PDPNPVMTDTPIPRNSQDITPVDNSMDSNIH
Ksr1	Q61097	UID5727		0.0406414	0.557668	518	S	LGVHEAEAEEPEAGKSEAEDDEEDEVDDLPS
Tbc1d10b	Q8BHL3	UID16646		0.0184491	0.545652	138	T	TEEVRASPVPGPGTPTRTPSRMAPGALTAKP
Sort1	Q6PHU5	UID7431		0.0439913	0.54226	819	S	ALDSTSHAKSGYHDDSDEDLLE_________
Atp2b1	G5E829	UID789		0.00939359	0.539173	1155	S	SIHNFMTHPEFRIEDSEPHIPLIDDTDAEDD
Meis1	Q60954	UID5644		0.000766913	0.530954	196	S	MPIDLVIDDREGGSKSDSEDVTRSANLTDQP
Marcks	P26645	UID20166		0.00302046	0.528078	160	S	KKKKKRFSFKKSFKLSGFSFKKSKKESGEGA
Arfgef1	G3X9K3	UID781		0.0352	0.516462	1566	S	PSAVSEKPLDAISQKSVDIHDSIQPRSSDNR
Fez1	Q8K0X8	UID10591		0.0480246	0.510714	58	S	LSELENFSSEIISFKSMEDLVNEFDEKLNVC
Tmem230	Q8CIB6	UID10403		0.028764	0.509871	24	S	ATGLPSSKVKYSRLASTDDGYIDLQFKKSPP
Dos	Q66L44	UID6441		0.0309404	0.50722	610	S	PGVARPTRAPLRRGDSVDCPPEGRALPITGD
Synm	Q70IV5	UID7684		0.0271872	0.506506	1075	S	AGGILFKRWATRELYSPSGERDDAGQVSPSS
Rlim	Q9WTV7	UID14316		0.00922719	-0.50511	227	S	SRSPEHRRTRARAERSRSPLQPTSEIPRRAP
Gatad2a	Q8CHY6	UID46445		0.0367865	-0.500763	96	S	MRTSHSDMKSEKRPPSPDVIVLSDSEQPSSP
Gatad2a	Q8CHY6	UID46446		0.0367865	-0.500763	103	S	MKSEKRPPSPDVIVLSDSEQPSSPRVNGLTT
Mark3	Q03141	UID3726		0.0399324	0.4972	489	S	NAGNPNKADIPERKKSPAVPSSNTASGGMTR
Smn1	P97801	UID3560		0.0497692	0.496229	10	S	______MAMGSGGAGSEQEDTVLFRRGTGQS
Osbpl11	Q8CI95	UID10395		0.022977	0.495515	194	S	SLASSGNSPISQRRPSQNAMSFFNVGHSKLQ
Snrnp200	Q6P4T2	UID7032		0.0254218	0.48466	225	S	EEGDEDVYGEVREEASDDDMEGDEAVVRCTL
Dtx3l	Q3UIR3	UID4570		0.0107621	0.483923	9	S	_______MASSPDPPSPLLVRLRESIPKAHR
Spag9	Q58A65	UID23121		2.39873e-05	0.482203	730	S	DIAGLDTEGSKQRSASQSSLDKLDQELKEQQ
Spag9	Q58A65	UID23123		2.39873e-05	0.482203	733	S	GLDTEGSKQRSASQSSLDKLDQELKEQQKEF
Fam188b	Q3UQI9	UID4675		0.0392385	0.480127	310	S	SQGLSQRDRPRLRSVSEDSPLGYSHTEGNSR
Map1a	Q9QYR6	UID13953		0.0209395	0.476495	1789	S	PEMTGQRVPSAPGQESPVPDTKSTPPTRNEP
Slc9a1	Q61165	UID5775		0.013879	0.4731	697	S	QKITNYLTVPAHKLDSPTLSRARIGSDPLAY
Traf1	P39428	UID2403		0.0484137	0.472313	63	S	CPKCRADNLHPVSPGSPLTQEKVHSDVAEAE
Sh3bp5l	Q99LH9	UID17292		0.0302411	0.46821	13	T	___MADLKKAAGGRETPQGELRSEVVEDEGP
Taok1	Q5F2E8	UID5196		0.0323221	0.461555	421	S	YQEEGDPRTRASDPQSPPQVSRHKSHYRNRE
Slc4a3	P16283	UID1837		0.0150376	0.460796	296	S	RHLVKKPSRIQGGRGSPSGLAPILRRKKKKK
Tnik	P83510	UID3412		0.0298933	0.458466	740	S	SSERSRVRANSKSEGSPVLPHEPSKVKPEES
Cdc42ep1	Q91W92	UID11578		0.00950007	0.45789	207	S	FPSEPTPNPELRRSDSLLSFRFDLDLGPSLL
Shroom3	Q9QXN0	UID13692		0.0133651	0.455631	1484	S	PGRISLRISESALQPSPPPRGDYDDEVFMKD
Rpl23a	P62751	UID3081		0.0157424	0.4551	43	S	VLKGVHSHKKKKIRTSPTFRRPKTLRLRRQP
Smarca2	Q6DIC0	UID6781		0.00901902	-0.454151	1382	S	EKAKKRRGRPPAEKLSPNPPKLTKQMNAIID
Prkar1a	Q9DBC7	UID12811		0.0326126	0.451948	83	S	LQKTGIRTDSREDEISPPPPNPVVKGRRRRG
Vps4b	P46467	UID2532		0.0329302	0.450926	102	S	VKEEQSGPVDEKGNDSDGEAESDDPEKKKLQ
Ralgps2	Q9ERD6	UID17503		0.00144003	0.448818	368	T	YNFIHKMNTAEFKSATFPNAGPRHLLDDSVM
Ssfa2	Q922B9	UID11816		0.0440152	0.445319	738	S	RYLLAKAGYPLRRSQSLPTTLLSPVRVVSSV
Ccdc6	D3YZP9	UID507		0.0118671	0.444866	237	S	RILQEKLDQPVSAPPSPRDISMEIDSPENMM
Rps6ka3	P18654	UID1875		0.0095175	0.444855	715	S	KGAMAATYSALNRNQSPVLEPVGRSTLAQRR
Rab12	P35283	UID2304		0.0192945	0.444241	20	S	AALHRRPAGGSLGAVSPALSGGQARRRKQPP
Smarcc2	Q6PDG5	UID25305		0.0450075	0.441628	304	S	RDKKGGNYKKRKRSPSPSPTPEAKKKNAKKG
Ripk1	Q60855	UID5580		0.00232999	0.441341	313	S	VEEDVASLKKEYPDQSPVLQRMFSLQHDCVP
Map1b	P14873	UID1776		0.0133956	0.43997	2030	S	ESESYSYETSTKTTRSPDTSAYCYETMEKIT
Llgl1	Q80Y17	UID8470		0.0194313	0.433194	986	S	NGTRDIILAPESCEGSPSSAHSKRADTMEPP
Dock11	A2AF47	UID107		0.0206226	0.430972	12	S	____MAEVRKFTKRLSKPGTAAELRQSVSEA
Mtmr2	Q9Z2D1	UID14653		0.0433756	0.427265	58	S	SAISSDSISTSADNFSPDLRVLREANKLAEM
Fmnl1	Q9JL26	UID13447		0.0118788	0.421599	184	S	DSVASGAEKSKPLDQSVEDLSKAPPSSVPKS
Trip12	G5E870	UID808		0.000951125	0.419955	312	S	AKLASLRKSTKKRSESPPAELPSLRRSTRQK
Jcad	Q5DTX6	UID5140		0.0447144	0.414771	1248	S	NSLSQMRCLSSKSADSVEEPDPLKVIKSSAW
Gas2l1	Q8JZP9	UID10478		0.0277663	0.412094	493	S	PRALSPAAPRPSRGPSPGPELAATPASIFRT
Slc12a4	Q9JIS8	UID13335		0.0407293	0.406853	967	S	LVKDRHSALRLESLYSDEEEESVAGADKIQM
Hist1h1c;Hist1h1d	P43277	UID1810		0.0203576	0.404925	36;37	S	KKAKKTGAAAGKRKASGPPVSELITKAVAAS;KKKAAKKPAGVRRKASGPPVSELITKAVAAS
Ksr1	Q61097	UID34060		0.0248707	-0.402653	256	T	HTSGRLTPRALHSFITPPTTPQLRRHAKLKP
