# Supplementary material for: Integrative Cell Type-Specific Multi-Omics Approaches Reveal Impaired Programs of Glial Cell Differentiation in Mouse Culture Models of DM1
Source: Front Cell Neurosci. 2021 May 5;15:662035. doi: 10.3389/fncel.2021.662035 (PMC8136287; doi:10.3389/fncel.2021.662035)
Supplement: Supplementary file 3 [file Data_Sheet_2.xlsx]

## Sheet: Sheet 1
DMSXL brain cells						DM1 frontal cortex data
									Goodwin et al. (2015)		Otero et al. (2021)
Mouse gene	Mouse exon	Size (bp)	Cell type	DPSI		Human gene	Human exon	Size (bp)	DPSI	FDR	DPSI	Top130
Adam15	20:21:00	75, 72	Astrocytes	0.13		ADAM15	21; 23	75	0.21	5.68869e-05	0.03	No
Add1	16	37	Oligodendrocytes	0.11327		ADD1	19	34	0.15	3.04217e-21	0.25	Yes
Add3	16	96	Astrocytes	0.14		ADD3	16	96	0.2	8.09675e-35	0.19	No
Ank2	22	99	Astrocytes	0.1		ANK2	19	99	0.12	7.59238e-06	-0.01	No
Arhgef10l	9	109	Oligodendrocytes	0.17543		ARHGEF10L	8	117	0.41	1.12941e-10	0.36	Yes
Arhgef12	5	57	Astrocytes	-0.25		ARHGEF12	6	57	-0.23	2.9334e-09	-0.07	No
			Oligodendrocytes	-0.180922
Bzrap1	22	840	Astrocytes	-0.17		BZRAP1	22	840	-0.14	1.32242e-08	-0.12	No
			Oligodendrocytes	-0.158957
Cacna1a	39	97	Astrocytes	-0.42		CACNA1A	37	97	N/D	n.s.	-0.17	Yes
Cacna1d	32	84	Astrocytes	-0.26		CACNA1D	33	84	N/D	n.s.	-0.19	Yes
Capzb	11	113	Astrocytes	-0.34		CAPZB	11	113	-0.1	4.17809e-37	-0.06	No
			Oligodendrocytes	-0.164211
Cask	19	69	Astrocytes	0.12		CASK	19	69	0.15	0.00482225	0.03	No
Clasp1	28	24	Astrocytes	0.25		CLASP1	30	24	0.23	0.000634118	0.29	Yes
Clstn1	3	30	Astrocytes	-0.18		CLSTN1	3	30	-0.1	4.43439e-11	0.01	No
Clta	6:7	54, 36	Oligodendrocytes	0.4375		CLTA	6	36	0.14	2.97672e-24	0.14	No
Csnk1d	11	63	Astrocytes	-0.23		CSNK1D	9	64	-0.33	1.09712e-28	-0.33	Yes
Dclk2	5	48	Astrocytes	-0.1		DCLK2	5	51	-0.19	1.20243e-10	-0.2	No
Dctn4	7	21	Astrocytes	0.31		DCTN4	7	21	0.41	3.2232e-20	0.28	Yes
			Oligodendrocytes	0.11532
Dmd	81	32	Astrocytes	-0.26		DMD	85	85	-0.34	5.74095e-13	-0.31	Yes
			Oligodendrocytes	-0.121947
Exoc1	12	45	Oligodendrocytes	0.125023		EXOC1	11	45	0.14	5.53624e-06	0.16	No
Flna	29	24	Oligodendrocytes	-0.136546		FLNA	30	24	N/D	n.s.	-0.33	Yes
Fn1	25	273	Astrocytes	0.21		FN1	25	880	0.41	5.93561e-43	0.28	Yes
	33	270	Astrocytes	0.24			33	270	0.15	1.75649e-08	0.22	Yes
Git2	15	90	Astrocytes	-0.26		GIT2	17	90	-0.24	0.00439743	-0.1	No
			Oligodendrocytes	-0.121091
Golga2	3	81	Astrocytes	-0.33		GOLGA2	3	105	-0.35	6.10368e-14	-0.33	Yes
H2afy	8	91	Astrocytes	-0.29		H2AFY	8	91	-0.19	7.22669e-40	0.02	No
Hp1bp3	02:03:00	164, 198	Astrocytes	-0.12		HP1BP3	3	196	-0.17	3.0773e-07	-0.12	No
Itga6	26:27	373, 160	Astrocytes	-0.42		ITGA6	27	130	-0.33	1.81665e-10	-0.27	Yes
			Oligodendrocytes	-0.442681
Kidins220	26	57	Oligodendrocytes	-0.249997		KIDINS220	29	57	-0.37	0.00146301	-0.17	No
Kifc3	23	27	Astrocytes	-0.3		KIFC3	28	29	-0.26	3.25955e-09	-0.28	Yes
			Oligodendrocytes	-0.21166
Lrrfip2	8	80	Astrocytes	-0.14		LRRFIP2	20	72	-0.16	0.00515187	-0.22	Yes
			Oligodendrocytes	-0.231169
Map4K4	24	192	Astrocytes	-0.13		MAP4K4	24	192	-0.12	4.39378e-06	-0.07	No
Mapre3	3	146	Astrocytes	0.11		MAPRE3	4	146	N/D	n.s.	0.21	Yes
Mapt	9	93	Astrocytes	-0.18		MAPT	12	93	-0.19	8.13261e-36	-0.16	No
Mbnl1	7	54	Astrocytes	0.37		MBNL1	10	54	0.35	5.03967e-19	0.25	Yes
			Oligodendrocytes	0.162781
Mbnl2	12	96	Astrocytes	0.19		MBNL2	11	95	0.27	4.71354e-26	0.27	Yes
			Oligodendrocytes	0.19
Mbnl2	9	54	Astrocytes	0.47		MBNL2	8	54	0.43	2.36226e-45	0.37	Yes
			Oligodendrocytes	0.276193
Mgrn1	12	66	Astrocytes	-0.17		MGRN1	15	66	-0.11	0.00298133	-0.05	No
Mpdz	28	99	Astrocytes	0.28		MPDZ	28	99	0.19	0.0081425	-0.09	No
			Oligodendrocytes	0.21384
Mpzl1	7	114	Astrocytes	-0.25*		MPZL1	5	103	0.19	0.0013856	-0.05	No
Mtmr1	3:4:5	24, 27, 51	Astrocytes	-0.14		MTMR1	4	24	-0.19	0.00671459	-0.19	No
Nav2	25	45	Astrocytes	-0.14		NAV2	21	45	N/D	n.s.	-0.22	Yes
Numa1	16	42	Astrocytes	-0.34		NUMA1	20	42	-0.26	5.97496e-20	-0.22	Yes
			Oligodendrocytes	-0.250163
Palm	8	132	Astrocytes	-0.33		PALM	9	132	-0.38	2.68929e-149	-0.32	Yes
Pdlim7	9	353	Astrocytes	0.1		PDLIM7	9	348	0.47	3.55864e-10	N/D	No
Pitpnc1	9	119	Astrocytes	-0.12		PITPNC1	9	119	-0.12	0.000788446	-0.01	No
			Oligodendrocytes	-0.107021
Pitpnm2	21	162	Astrocytes	-0.21		PITPNM2	18	144	-0.12	0.0472975	0.01	No
Pla2g6	9	165	Astrocytes	0.13		PLA2G6	11	162	0.24	1.54056e-05	0.29	Yes
Plekhm2	8	60	Astrocytes	-0.31		PLEKHM2	7	60	-0.24	2.80668e-30	-0.08	No
Plod2	14	63	Astrocytes	-0.34		PLOD2	14	63	-0.22	0.00750911	-0.13	No
Ppap2A	2	155	Astrocytes	-0.37		PPAP2A	4	155	-0.23	3.25028e-13	-0.19	No
	3	152	Astrocytes	-0.37			5	152	-0.24	2.14357e-08	-0.1	No
Ppfibp1	10	33	Astrocytes	-0.17		PPFIBP1	11	33	-0.23	2.17574e-05	0.02	No
Pphln1	6	57	Astrocytes	-0.35		PPHLN1	8	57	-0.23	7.15184e-21	-0.28	Yes
Ppp1R12A	16	171	Astrocytes	0.22		PPP1R12A	16	177	0.13	1.12559e-05	0.05	No
Prune2	13	36	Astrocytes	-0.13		PRUNE2	N/D	36	-0.27	4.21721e-07	-0.08	No
Ptprm	14	75	Astrocytes	0.12		PTPRM	16	465	0.18	0.000188951	0	No
Ptprz1	16	21	Astrocytes	-0.11		PTPRZ1	16	21	-0.15	4.33647e-13	-0.06	No
Rnf130	8:9	94, 194	Astrocytes	-0.56		RNF130	9:10	94, 196	-0.1	0.00140088	N/D	No
	8	94	Oligodendrocytes	-0.151306			9	94	-0.1	0.00140088	0	No
Sgip1	16	498	Astrocytes	-0.11		SGIP1	N/D	501	-0.2	1.41775e-08	-0.11	No
Slain2	7	78	Astrocytes	-0.2		SLAIN2	N/D	78	-0.2	2.75315e-07	-0.11	No
Sorbs1	6	90	Astrocytes	-0.22		SORBS1	7	96	-0.13	0.0155919	-0.09	No
			Oligodendrocytes	-0.185432
Sorbs1	27	168	Astrocytes	-0.53		SORBS1	30	168	-0.44	1.17624e-34	-0.36	Yes
Sorbs2	9	93	Astrocytes	0.23		SORBS2	8	93	0.25	0.000713322	0.28	Yes
Synj2	26	151	Astrocytes	-0.42		SYNJ2	26	135	N/D	n.s.	-0.22	Yes
Tead1	4	63	Astrocytes	-0.15		TEAD1	6:7	63	N/D	n.s.	-0.23	Yes
Tpm1	9	76	Astrocytes	-0.21		TPM1	9	76	-0.14	3.2834e-11	-0.05	No
Vcan	7	2880	Astrocytes	0.34		VCAN	7	2961	0.15	3.37423e-08	-0.05	No
Zdhhc16	8	48	Astrocytes	-0.11		ZDHHC16	8	48	-0.14	7.25175e-05	-0.1	No
Ankrd26	13	114	Astrocytes	-0.13*		ANKRD26	14	99	0.12*	0.0208952	0	No
Bbx	19	90	Astrocytes	-0.23*		BBX	16	90	0.27*	0.000159937	-0.02	No
Clasp2	30	63	Oligodendrocytes	0.10*		CLASP2	29	63	-0.11*	5.59411e-09	-0.01	No
Lrch3	17	108	Astrocytes	0.28*		LRCH3	17	108	-0.24*	0.0196034	0.07	No
Mpzl1	7	114	Astrocytes	-0.25*		MPZL1	5	103	0.19*	0.0013856	-0.05	No
Sh3pxd2a	10	84	Astrocytes	-0.12*		SH3PXD2A	16	84	0.15*	0.00180473	0.01	No
Slit2	16	24	Astrocytes	-0.14*		SLIT2	15	24	0.31*	0.00146396	0.03	No
